# Supplementary material for: Receptor-like Kinase GOM1 Regulates Glume-Opening in Rice
Source: Plants (Basel). 2024 Dec 24;14(1):5. doi: 10.3390/plants14010005 (PMC11722787; doi:10.3390/plants14010005)
Supplement: Supplementary file 1 [file plants-14-00005-s001.zip]

Archive with 1 entries (1 files):
- plants-3371098-supplementary.pdf
